# Supplementary material for: Influence of the Catecholamine Syringe Changeover Method on Patients’ Blood Pressure Variability: A Single-Center Retrospective Study
Source: Nurs Rep. 2025 Sep 23;15(10):345. doi: 10.3390/nursrep15100345 (PMC12567164; doi:10.3390/nursrep15100345)
Supplement: Supplementary file 1 [file nursrep-15-00345-s001.zip]

Archive with 4 entries (4 files):
- Supplemental Table S4.pdf
- Supplemental Table S1.pdf
- Supplemental Table S2.pdf
- Supplemental Table S3.pdf
